# Supplementary material for: Synthesis, Crystal Structure, Antitumor, and Antimicrobial Activity of Novel Copper(II) Complexes with a Coumarin Derivative Containing a Histamine Substituent
Source: Molecules. 2026 Jan 1;31(1):162. doi: 10.3390/molecules31010162 (PMC12788114; doi:10.3390/molecules31010162)
Supplement: Supplementary file 1 [file molecules-31-00162-s001.zip]

Archive with 1 entries (1 files):
- molecules-4031819-supplementary.pdf
